# Supplementary material for: Prioritization of Mycotoxins Based on Their Genotoxic Potential with an In Silico-In Vitro Strategy
Source: Toxins (Basel). 2021 Oct 19;13(10):734. doi: 10.3390/toxins13100734 (PMC8540412; doi:10.3390/toxins13100734)
Supplement: Supplementary file 1 [file toxins-13-00734-s001.zip]

Archive with 1 entries (1 files):
- toxins-1339898-supplementary.pdf
